# Supplementary material for: Current production by non-methanotrophic bacteria enriched from an anaerobic methane-oxidizing microbial community
Source: Biofilm. 2021 Jun 15;3:100054. doi: 10.1016/j.bioflm.2021.100054 (PMC8258643; doi:10.1016/j.bioflm.2021.100054)
Supplement: Multimedia component 1 [file mmc1.xlsx]

## Sheet: Sheet1
Supplementary table 1: The biofilm growing on the electrode was sampled for DNA extraction and metagenome sequencing. MAGs were assembled de novo from Illumina sequencing data. Taxonomic classification was done according to GTDB. Zoogloea sp., Dechloromonas sp., Bacteroidetes_1, Leptonema illini, Bacteroidetes_2, 'Ca. M. oxyfera' and 'Ca. Methanoperedens spp.' had significant fold changes and wer…
ID	Name	Taxonomic Classification	Completeness MAG	fastani_ani	perc_mapped_reads-biofilm	perc_mapped_reads-control	fold change
das_tool_bacteria_3	Ca. M. oxyfera'	d__Bacteria;p__Methylomirabilota;c__Methylomirabilia;o__Methylomirabilales;f__Methylomirabilaceae;g__Methylomirabilis;s__Methylomirabilis oxyfera_B	96.26	100.0	9.18	9.83	0.933876
das_tool_methanosarcinales_1	Ca. Methanoperedens'	d__Archaea;p__Halobacterota;c__Methanosarcinia;o__Methanosarcinales;f__Methanoperedenaceae;g__Methanoperedens;s__Methanoperedens sp002487355	99.35	99.97	7.33	16.04	0.456983
das_tool_rhodocyclaceae_2	Zoogloea sp.	d__Bacteria;p__Proteobacteria;c__Gammaproteobacteria;o__Burkholderiales;f__Rhodocyclaceae;g__Zoogloea;s__	95.46	83.28	7.2	0.01	720
das_tool_acidobacteria_1	n/a	d__Bacteria;p__Acidobacteriota;c__Thermoanaerobaculia;o__UBA5704;f__;g__;s__	81.98	N/A	5.24	10.45	0.501435
das_tool_planctomycetaceae_1	n/a	d__Bacteria;p__Planctomycetota;c__Phycisphaerae;o__UBA1845;f__UBA1845;g__;s__	96.59	N/A	4.58	5.95	0.769748
das_tool_acidobacteria_2	n/a	d__Bacteria;p__Acidobacteriota;c__Thermoanaerobaculia;o__UBA5704;f__;g__;s__	79.63	N/A	3.27	4.6	0.71087
das_tool_phyllobacteriaceae_1	n/a	d__Bacteria;p__Proteobacteria;c__Alphaproteobacteria;o__Rhizobiales;f__Rhizobiaceae;g__;s__	98.22	N/A	3.23	1.67	1.93413
das_tool_hyphomicrobiaceae_1	n/a	d__Bacteria;p__Proteobacteria;c__Alphaproteobacteria;o__Rhizobiales;f__Hyphomicrobiaceae;g__Hyphomicrobium_A;s__	99.19	N/A	3.22	6.96	0.462644
das_tool_rhodocyclaceae_3	n/a	d__Bacteria;p__Proteobacteria;c__Gammaproteobacteria;o__Burkholderiales;f__Rhodocyclaceae;g__UTPRO2;s__	83.22	88.01	3.22	3.8	0.847368
das_tool_bacteria_1	Bacteroidetes_1	d__Bacteria;p__Bacteroidota;c__UBA10030;o__UBA10030;f__UBA8401;g__;s__	97.27	N/A	3.13	0.08	39.125
das_tool_bacteroidetes_1	Bacteroidetes_2	d__Bacteria;p__Bacteroidota;c__Bacteroidia;o__NS11-12g;f__UBA8524;g__;s__	95.24	N/A	3.06	0	n.a.
das_tool_leptospiraceae_1	Leptonema illini	d__Bacteria;p__Spirochaetota;c__Leptospirae;o__Leptospirales;f__Leptonemataceae;g__Leptonema;s__Leptonema illini	98.82	96.36	2.9	0.13	22.3077
das_tool_gammaproteobacteria_1	n/a	d__Bacteria;p__Proteobacteria;c__Gammaproteobacteria;o__Competibacterales;f__Competibacteraceae;g__Contendobacter;s__	96.3	N/A	2.78	1.03	2.69903
das_tool_ignavibacteriales_1	n/a	d__Bacteria;p__Bacteroidota;c__Ignavibacteria;o__Ignavibacteriales;f__Ignavibacteriaceae_A;g__UTCHB3;s__UTCHB3 sp002050155	93.85	99.57	2.52	1.33	1.89474
das_tool_chloroflexi_2	n/a	d__Bacteria;p__Chloroflexota;c__Anaerolineae;o__SBR1031;f__UBA2029;g__;s__	69.7	N/A	2.29	2.98	0.768456
das_tool_bacteria_2	n/a	d__Bacteria;p__Bacteroidota;c__Kapabacteria;o__Kapabacteriales;f__Kapabacteriaceae;g__OLB6;s__OLB6 sp001567175	96.45	99.69	2.28	3.04	0.75
das_tool_hyphomicrobiaceae_2	n/a	d__Bacteria;p__Proteobacteria;c__Alphaproteobacteria;o__Rhizobiales;f__Hyphomicrobiaceae;g__;s__	95.97	N/A	2.27	5.33	0.425891
das_tool_rhodocyclaceae_1	Dechloromonas sp.	d__Bacteria;p__Proteobacteria;c__Gammaproteobacteria;o__Burkholderiales;f__Rhodocyclaceae;g__Dechloromonas;s__	97.47	86.04	2.01	0.01	201
das_tool_xanthomonadaceae_1	n/a	d__Bacteria;p__Proteobacteria;c__Gammaproteobacteria;o__Xanthomonadales;f__Rhodanobacteraceae;g__Dokdonella;s__	91.08	81.58	1.91	4.93	0.387424
das_tool_desulfobulbaceae_1	n/a	d__Bacteria;p__Desulfobacterota;c__Desulfobulbia;o__Desulfobulbales;f__Desulfocapsaceae;g__Tol-SR;s__	98.83	81.6	1.82	0.27	6.74074
das_tool_bacteria_4	n/a	d__Bacteria;p__;c__;o__;f__;g__;s__	95.54	N/A	1.73	0.42	4.11905
das_tool_rhodobacteraceae_1	n/a	d__Bacteria;p__Proteobacteria;c__Alphaproteobacteria;o__Rhodobacterales;f__Rhodobacteraceae;g__Defluviimonas;s__	95.68	N/A	1.4	2.35	0.595745
das_tool_comamonadaceae_1	n/a	d__Bacteria;p__Proteobacteria;c__Gammaproteobacteria;o__Burkholderiales;f__Burkholderiaceae;g__;s__	84.03	N/A	1.3	0.02	65
das_tool_rubrivivax_1	n/a	d__Bacteria;p__Proteobacteria;c__Gammaproteobacteria;o__Burkholderiales;f__Burkholderiaceae;g__JOSHI-001;s__	83.22	80.79	1.25	2.25	0.555556
das_tool_bacteroidales_1	n/a	d__Bacteria;p__Bacteroidota;c__Bacteroidia;o__Bacteroidales;f__BBW3;g__;s__	90.63	N/A	0.83	0	N/A
das_tool_rhizobiales_1	n/a	d__Bacteria;p__Proteobacteria;c__Alphaproteobacteria;o__Rhizobiales;f__Xanthobacteraceae;g__Pseudorhodoplanes;s__	84.74	78.63	0.81	0.69	1.17391
das_tool_exiguobacterium_1	n/a	d__Bacteria;p__Firmicutes;c__Bacilli;o__Exiguobacterales;f__Exiguobacteraceae;g__Exiguobacterium;s__Exiguobacterium chiriqhucha	88.69	97.77	0.6	0	N/A
das_tool_flavobacteriales_1	n/a	d__Bacteria;p__Bacteroidota;c__Bacteroidia;o__Flavobacteriales;f__koll-22;g__;s__	40.32	N/A	0.59	0	N/A
das_tool_myxococcales_1	n/a	d__Bacteria;p__Myxococcota;c__Polyangia;o__Haliangiales;f__Haliangiaceae;g__UBA2376;s__	49.1	87.8	0.58	1.26	0.460317
das_tool_sphingomonadales_1	n/a	d__Bacteria;p__Proteobacteria;c__Alphaproteobacteria;o__Sphingomonadales;f__Sphingomonadaceae;g__Sphingopyxis;s__Sphingopyxis terrae	79.64	96.57	0.47	0.01	47
das_tool_ignavibacteriales_2	n/a	d__Bacteria;p__Bacteroidota;c__Ignavibacteria;o__Ignavibacteriales;f__Ignavibacteriaceae;g__Ignavibacterium;s__	79.89	82.56	0.46	0.1	4.6
das_tool_rhizobiales_2	n/a	d__Bacteria;p__Proteobacteria;c__Alphaproteobacteria;o__Rhizobiales;f__Kaistiaceae;g__Bauldia;s__	83.13	79.72	0.45	1.06	0.424528
das_tool_hyphomicrobiaceae_3	n/a	d__Bacteria;p__Proteobacteria;c__Alphaproteobacteria;o__Rhizobiales;f__Hyphomicrobiaceae;g__;s__	68.17	N/A	0.45	0.77	0.584416
das_tool_ignavibacteriales_3	n/a	d__Bacteria;p__Bacteroidota;c__Ignavibacteria;o__Ignavibacteriales;f__Melioribacteraceae;g__;s__	59.12	N/A	0.38	0.03	12.6667
das_tool_chloroflexi_2	n/a	d__Bacteria;p__Chloroflexota;c__Anaerolineae;o__SBR1031;f__UBA2029;g__;s__	53.2	N/A	0.37	0.31	1.19355
das_tool_betaproteobacteria_1	n/a	d__Bacteria;p__Proteobacteria;c__Gammaproteobacteria;o__Burkholderiales;f__Palsa-1005;g__;s__	88.84	N/A	0.26	1.34	0.19403
das_tool_planctomycetaceae_2	n/a	d__Bacteria;p__Planctomycetota;c__Brocadiae;o__Brocadiales;f__Brocadiaceae;g__Brocadia;s__	59.53	89.23	0.25	0.43	0.581395
das_tool_alphaproteobacteria_1	n/a	d__Bacteria;p__Proteobacteria;c__Alphaproteobacteria;o__Caedimonadales;f__Nucleicultricaceae;g__;s__	73.37	N/A	0.24	0	N/A
das_tool_deltaproteobacteria_1	n/a	d__Bacteria;p__UBA10199;c__UBA10199;o__;f__;g__;s__	71.36	N/A	0.23	0.4	0.575
das_tool_bacteroidales_2	n/a	d__Bacteria;p__Bacteroidota;c__Bacteroidia;o__Bacteroidales;f__Paludibacteraceae;g__Paludibacter;s__Paludibacter sp001898935	27.98	98.84	0.18	0	N/A
das_tool_bacteria_5	n/a	d__Bacteria;p__Dadabacteria;c__UBA1144;o__UBA2774;f__UBA2774;g__2-12-FULL-53-21;s__	44.73	N/A	0.11	0.16	0.6875
